# Supplementary material for: Integration of Carbon Dots on Nanoflower Structured ZnCdS as a Cocatalyst for Photocatalytic Degradation
Source: Materials (Basel). 2022 Dec 30;16(1):366. doi: 10.3390/ma16010366 (PMC9821953; doi:10.3390/ma16010366)
Supplement: Supplementary file 1 [file materials-16-00366-s001.zip]

Archive with 1 entries (1 files):
- materials-2082104-supplementary.pdf
